# Supplementary material for: Method for Passive Droplet Sorting after Photo-Tagging
Source: Micromachines (Basel). 2020 Oct 28;11(11):964. doi: 10.3390/mi11110964 (PMC7692103; doi:10.3390/mi11110964)
Supplement: Supplementary file 1 [file micromachines-11-00964-s001.zip]

Archive with 5 entries (4 files):
- micromachines-956036/
- micromachines-956036/Droplet Sorting After PhotoTag REV SI FINAL.docx
- micromachines-956036/micromachines-956036-sup.pdf
- micromachines-956036/Video S1.mp4
- micromachines-956036/Video S2.mp4
